# Supplementary material for: A Biotechnological Approach for the Production of Pharmaceutically Active Human Interferon-α from Raphanus sativus L. Plants
Source: Bioengineering (Basel). 2022 Aug 10;9(8):381. doi: 10.3390/bioengineering9080381 (PMC9404948; doi:10.3390/bioengineering9080381)
Supplement: Supplementary file 1 [file bioengineering-09-00381-s001.zip]

Archive with 1 entries (1 files):
- bioengineering-1852178-supplementary.pdf
